# Supplementary material for: A Comparative Study of the Self-Cleaning and Filtration Performance of Suspension Plasma-Sprayed TiO2 Ultrafiltration and Microfiltration Membranes
Source: Membranes (Basel). 2023 Aug 23;13(9):750. doi: 10.3390/membranes13090750 (PMC10534907; doi:10.3390/membranes13090750)
Supplement: Supplementary file 1 [file membranes-13-00750-s001.zip]

Archive with 1 entries (1 files):
- membranes-2549230-supplementary.pdf
